# Supplementary material for: Targeting Akt/NF-κB/p53 Pathway and Apoptosis Inducing Potential of 1,2-Benzenedicarboxylic Acid, Bis (2-Methyl Propyl) Ester Isolated from Onosma bracteata Wall. against Human Osteosarcoma (MG-63) Cells
Source: Molecules. 2022 May 28;27(11):3478. doi: 10.3390/molecules27113478 (PMC9182111; doi:10.3390/molecules27113478)
Supplement: Supplementary file 1 [file molecules-27-03478-s001.zip]

Archive with 1 entries (1 files):
- molecules-1697166-supplementary.pdf
